# Supplementary material for: Good Deeds Could Come From Frustrated Individuals
Source: Front Psychol. 2021 May 4;12:631711. doi: 10.3389/fpsyg.2021.631711 (PMC8129031; doi:10.3389/fpsyg.2021.631711)
Supplement: Supplementary file 1 [file Data_Sheet_1.XLSX]

## Sheet: Sheet1
Sex	Math	Logic	Literature	F	HE	PS	AH	Frustation	Fulfillment	Age	Group (1 - frustration group; 2 - fulfillment group)
female	0	0.6	0.2	16	13	11	10	1	1	18	1
female	0.2	0.5	0.4	27	12	11	16	4	2	18	1
female	0.4	0.1	0.5	33	11	28	34	1	2	19	1
female	0.2	0.5	0.6	33	11	18	19	4	2	19	1
male	0.2	0.5	0.7	23	12	12	20	3	3	20	1
male	0.3	0.2	0.6	42	6	23	29	5	1	18	1
female	0.2	0.4	0.5	31	12	17	20	4	2	18	1
female	0.2	0.5	0.1	27	6	21	20	4	1	18	1
male	0	0.4	0.3	18	12	23	29	1	5	20	1
male	0.3	0.4	0.6	10	16	7	10	2	1	20	1
female	0.5	0.3	0.8	26	11	13	15	4	1	18	1
female	0.3	0.4	0.2	10	24	9	10	1	2	18	1
male	0.7	0.6	0.3	17	16	14	20	2	3	21	1
male	0.2	0.3	0.7	20	23	14	19	4	2	19	1
male	0.4	0.4	0.7	28	6	14	28	4	1	19	1
male	0.1	0.3	0.4	33	6	23	25	4	1	19	1
female	0.4	0.3	0.5	27	6	29	14	4	1	18	1
male	0.5	0.5	0.5	32	15	24	19	3	2	19	1
female	0.2	0.5	0.6	30	6	14	13	4	1	18	1
male	0.3	0.6	0.5	14	6	9	12	2	1	19	1
female	0.5	0.4	0.2	18	6	16	15	5	5	18	1
female	0.2	0.5	0.5	20	20	17	12	2	2	18	1
female	0.4	0.2	0.4	35	15	22	30	4	1	18	1
female	0.4	0.6	0.3	22	10	8	21	2	1	18	1
female	0.2	0.5	0.6	24	6	16	16	4	1	17	1
female	0.3	0.4	0.5	30	9	20	13	4	2	18	1
female	0.3	0.2	0.5	23	19	16	21	4	1	18	1
female	0.3	0.5	0.5	36	14	24	23	2	2	17	1
female	0.4	0.5	0.3	35	6	27	19	4	1	18	1
male	0.6	0.3	0.4	27	26	24	37	3	3	19	1
female	0.2	0.4	0.4	37	7	17	21	5	1	18	1
female	0.2	0.3	0.6	33	16	22	14	3	3	20	1
female	0	0.3	0.6	13	8	8	10	1	1	18	1
female	0.1	0.2	0.5	28	12	18	24	4	4	18	1
male	0	0.3	0.4	15	9	13	21	1	1	20	1
male	0.5	0.5	0.4	19	23	16	27	4	4	19	1
female	0.3	0.3	0.4	34	7	24	18	4	2	18	1
female	0.1	0.5	0.5	28	21	17	23	4	3	18	1
female	0.3	0.2	0.4	34	6	17	20	4	1	18	1
female	0.4	0.4	0.7	33	7	16	13	4	1	18	1
female	0	0.4	0.3	27	6	15	13	4	1	18	1
male	0.2	0.5	0.4	26	18	14	20	4	2	20	1
male	0.1	0.5	0.3	33	11	20	21	4	2	19	1
male	0.1	0.3	0.6	16	22	13	15	2	2	18	1
male	0.5	0.5	0.6	20	10	13	16	4	2	20	1
male	0.4	0.4	0.5	28	14	25	14	3	3	18	1
female	0.3	0.4	0.4	39	12	22	27	5	1	19	1
male	0.2	0.2	0.5	29	13	13	21	4	1	20	1
male	0.2	0.1	0.3	12	6	7	13	3	2	19	1
male	0.1	0.3	0.5	27	12	19	25	3	3	20	1
male	0.2	0.4	0.5	29	14	21	24	4	2	19	1
female	0.2	0.3	0.7	42	6	30	14	5	1	18	1
female	0.3	0.4	0.4	37	6	26	30	2	2	18	1
male	0.2	0.4	0.5	25	14	15	23	4	3	19	1
male	0.4	0.3	0.4	39	6	33	29	5	1	18	1
male	0.5	0.3	0.4	30	13	18	14	5	4	18	1
female	0.3	0.6	0.3	30	19	22	13	4	2	19	1
female	0.2	0.2	0.6	21	11	14	13	4	1	20	1
male	0.1	0.3	0.3	14	16	13	10	3	1	19	1
male	0.2	0.3	0.6	29	6	26	19	3	2	19	1
female	0.5	0.1	0.6	34	6	15	13	5	2	19	1
female	0.4	0.3	0.4	37	6	22	21	4	1	19	1
female	0.4	0.4	0.4	30	6	20	23	4	1	18	1
male	0.3	0.6	0.9	14	28	10	17	1	4	19	2
female	0.5	0.2	0.4	22	23	24	13	4	4	20	2
male	0.6	0.6	0.6	20	24	17	23	3	4	19	2
female	0.5	0.8	0.7	26	21	14	24	1	4	18	2
female	0.2	0.6	0.4	30	24	22	33	3	3	19	2
female	0.3	0.6	0.6	24	17	18	22	3	3	19	2
female	0.3	0.7	0.5	17	18	14	14	4	3	18	2
female	0.5	0.7	0.5	18	22	10	12	2	4	19	2
male	0.1	0.5	0.9	24	14	19	14	4	4	19	2
male	0.3	0.7	0.6	21	18	16	15	2	3	18	2
female	0.3	0.7	0.8	11	29	8	10	1	4	17	2
male	0.3	0.7	0.7	14	24	11	16	2	4	19	2
female	0.2	0.5	0.8	18	12	14	20	2	2	18	2
male	0.6	0.6	0.6	9	22	10	10	2	3	18	2
male	0.4	0.7	0.9	16	24	14	14	1	4	19	2
female	0.4	0.4	0.8	25	12	17	21	2	1	18	2
female	0.4	0.8	0.9	22	23	12	16	3	3	18	2
female	0.4	0.6	0.7	34	10	26	17	1	4	19	2
female	0.3	0.7	0.7	9	30	7	10	1	5	18	2
male	0.4	0.7	0.8	37	18	28	32	3	4	18	2
female	0.4	0.8	0.7	26	20	16	15	3	4	19	2
female	0.4	0.5	0.6	9	21	7	10	1	4	18	2
male	0.2	0.7	0.5	32	21	24	28	4	3	19	2
female	0.3	0.4	0.8	16	15	12	11	4	2	19	2
female	0.4	0.5	0.5	33	17	21	30	2	2	18	2
