# Supplementary material for: Good Deeds Could Come From Frustrated Individuals
Source: Front Psychol. 2021 May 4;12:631711. doi: 10.3389/fpsyg.2021.631711 (PMC8129031; doi:10.3389/fpsyg.2021.631711)
Supplement: Supplementary file 2 [file Data_Sheet_2.XLSX]

## Sheet: Sheet1
Group (1 - frustration group; 2 - fulfillment group)	Donation amount	Percentage of the donation amount to the reimbursement
1	30	1
1	10	0.333
1	8	0.267
1	30	1
1	30	1
1	30	1
2	10	0.333
2	20	0.667
1	30	1
2	10	0.333
2	5.2	0.173
2	10	0.333
2	10	0.333

## Sheet: Sheet2
Group (1 - frustration group; 2 - fulfillment group)	Whether donated or not	Number of participants
1	Yes	7
1	No	22
2	Yes	6
2	No	19
